# Supplementary material for: Construction of Development Scores to Analyze Inequalities in Childhood Immunization Coverage: A Global Analysis from 2000 to 2021
Source: Int J Environ Res Public Health. 2025 Jun 16;22(6):941. doi: 10.3390/ijerph22060941 (PMC12192662; doi:10.3390/ijerph22060941)
Supplement: Supplementary file 1 [file ijerph-22-00941-s001.zip › Supplementary File 2.xlsx]

## Sheet: Table S4
Table S4. Spearman’s Correlation Matrix for the 48 Development Indicators. Significance levels are denoted by asterisks: * p < 0.05, ** p < 0.01, and *** p < 0.001.
	Access to electricity (% of population)	Adolescent fertility rate (births per 1,000 women ages 15-19)	Birth rate, crude (per 1,000 people)	Compulsory education, duration (years)	Current health expenditure (% of GDP)	Death rate, crude (per 1,000 people)	Domestic general government health expenditure (% of current health expenditure)	Domestic general government health expenditure (% of GDP)	Domestic private health expenditure (% of current health expenditure)	Domestic private health expenditure per capita (current US$)	Domestic private health expenditure per capita, PPP (current international $)	Employers, total (% of total employment) (modeled ILO estimate)	Employment in agriculture (% of total employment) (modeled ILO estimate)	Employment in industry (% of total employment) (modeled ILO estimate)	Employment in services (% of total employment) (modeled ILO estimate)	Employment to population ratio, 15+, total (%) (modeled ILO estimate)	Fertility rate, total (births per woman)	Fixed broadband subscriptions (per 100 people)	Fixed telephone subscriptions (per 100 people)	GDP growth (annual %)	GDP per capita (current US$)	GDP per capita growth (annual %)	GNI (current US$)	Incidence of tuberculosis (per 100,000 people)	Individuals using the Internet (% of population)	Land area (sq. km)	Life expectancy at birth, total (years)	Maternal mortality ratio (modeled estimate, per 100,000 live births)	Mobile cellular subscriptions (per 100 people)	Mortality rate, infant (per 1,000 live births)	Mortality rate, neonatal (per 1,000 live births)	Mortality rate, under-5 (per 1,000 live births)	People using at least basic drinking water services (% of population)	People practicing open defecation (% of population)	People using at least basic sanitation services (% of population)	Population density (people per sq. km of land area)	Population growth (annual %)	Population, total	Prevalence of overweight (modeled estimate, % of children under 5)	Prevalence of stunting, height for age (modeled estimate, % of children under 5)	Proportion of seats held by women in national parliaments (%)	Ratio of female to male labor force participation rate (%) (modeled ILO estimate)	Rural population (% of total population)	School enrollment, primary (% gross)	Unemployment, total (% of total labor force) (modeled ILO estimate)	Urban population (% of total population)	Urban population growth (annual %)	Women Business and the Law Index Score (scale 1-100)
Access to electricity (% of population)	1.00***	-0.83***	-0.84***	0.45***	0.37***	-0.20***	0.58***	0.59***	-0.28***	0.76***	0.76***	0.40***	-0.80***	0.62***	0.72***	-0.18***	-0.81***	0.65***	0.81***	-0.14***	0.82***	0.06***	0.30***	-0.65***	0.73***	-0.20***	0.87***	-0.84***	0.58***	-0.88***	-0.86***	-0.89***	0.87***	-0.85***	0.91***	0.22***	-0.59***	-0.12***	0.37***	-0.73***	0.24***	-0.11***	-0.70***	0.08***	0.14***	0.70***	-0.66***	0.40***
Adolescent fertility rate (births per 1,000 women ages 15-19)	-0.83***	1.00***	0.84***	-0.32***	-0.34***	0.15***	-0.58***	-0.56***	0.35***	-0.63***	-0.62***	-0.32***	0.72***	-0.60***	-0.61***	0.19***	0.80***	-0.57***	-0.73***	0.09***	-0.73***	-0.12***	-0.29***	0.53***	-0.63***	0.18***	-0.82***	0.79***	-0.49***	0.84***	0.82***	0.84***	-0.77***	0.78***	-0.83***	-0.25***	0.61***	0.09***	-0.32***	0.63***	-0.20***	0.05**	0.56***	-0.07***	-0.11***	-0.56***	0.61***	-0.33***
Birth rate, crude (per 1,000 people)	-0.84***	0.84***	1.00***	-0.38***	-0.42***	0.00	-0.59***	-0.64***	0.31***	-0.72***	-0.71***	-0.38***	0.73***	-0.63***	-0.64***	0.16***	0.98***	-0.64***	-0.83***	0.12***	-0.78***	-0.16***	-0.34***	0.55***	-0.67***	0.15***	-0.85***	0.80***	-0.53***	0.89***	0.86***	0.89***	-0.82***	0.79***	-0.82***	-0.24***	0.81***	0.05**	-0.35***	0.71***	-0.27***	0.01	0.60***	-0.14***	-0.17***	-0.60***	0.78***	-0.50***
Compulsory education, duration (years)	0.45***	-0.32***	-0.38***	1.00***	0.27***	-0.09***	0.28***	0.35***	-0.13***	0.43***	0.41***	0.21***	-0.43***	0.23***	0.44***	-0.09***	-0.36***	0.43***	0.41***	-0.14***	0.44***	-0.03*	0.18***	-0.36***	0.43***	-0.05**	0.44***	-0.37***	0.39***	-0.42***	-0.41***	-0.43***	0.45***	-0.35***	0.40***	0.10***	-0.29***	-0.01	0.16***	-0.34***	0.19***	-0.05**	-0.41***	0.01	0.04*	0.41***	-0.37***	0.33***
Current health expenditure (% of GDP)	0.37***	-0.34***	-0.42***	0.27***	1.00***	0.15***	0.30***	0.70***	-0.27***	0.52***	0.55***	0.24***	-0.41***	0.24***	0.41***	-0.14***	-0.39***	0.40***	0.41***	-0.23***	0.40***	-0.08***	0.15***	-0.32***	0.44***	-0.07***	0.42***	-0.38***	0.32***	-0.46***	-0.46***	-0.46***	0.40***	-0.39***	0.40***	0.05**	-0.40***	-0.05**	0.17***	-0.34***	0.31***	0.12***	-0.35***	0.12***	0.16***	0.35***	-0.43***	0.42***
Death rate, crude (per 1,000 people)	-0.20***	0.15***	0.00	-0.09***	0.15***	1.00***	-0.09***	0.02	0.01	-0.09***	-0.09***	-0.25***	0.18***	-0.15***	-0.20***	-0.00	0.02	-0.03	-0.07***	0.01	-0.15***	0.07***	-0.01	0.18***	-0.14***	0.12***	-0.32***	0.20***	-0.12***	0.18***	0.16***	0.18***	-0.18***	0.08***	-0.21***	-0.11***	-0.18***	0.08***	-0.10***	0.11***	0.11***	0.44***	0.18***	-0.15***	0.05**	-0.18***	-0.13***	0.21***
Domestic general government health expenditure (% of current health expenditure)	0.58***	-0.58***	-0.59***	0.28***	0.30***	-0.09***	1.00***	0.84***	-0.82***	0.53***	0.43***	0.25***	-0.62***	0.44***	0.58***	-0.10***	-0.55***	0.45***	0.57***	-0.18***	0.64***	-0.04*	0.16***	-0.43***	0.51***	-0.15***	0.61***	-0.63***	0.38***	-0.67***	-0.67***	-0.66***	0.60***	-0.56***	0.59***	-0.01	-0.43***	-0.18***	0.24***	-0.54***	0.16***	-0.00	-0.52***	0.11***	0.10***	0.52***	-0.46***	0.34***
Domestic general government health expenditure (% of GDP)	0.59***	-0.56***	-0.64***	0.35***	0.70***	0.02	0.84***	1.00***	-0.69***	0.66***	0.57***	0.35***	-0.65***	0.45***	0.62***	-0.15***	-0.59***	0.53***	0.63***	-0.26***	0.65***	-0.07***	0.21***	-0.47***	0.57***	-0.11***	0.65***	-0.66***	0.42***	-0.70***	-0.70***	-0.69***	0.62***	-0.57***	0.62***	0.02	-0.53***	-0.12***	0.26***	-0.56***	0.27***	0.05**	-0.55***	0.14***	0.18***	0.55***	-0.56***	0.47***
Domestic private health expenditure (% of current health expenditure)	-0.28***	0.35***	0.31***	-0.13***	-0.27***	0.01	-0.82***	-0.69***	1.00***	-0.21***	-0.09***	-0.03	0.39***	-0.20***	-0.37***	-0.01	0.27***	-0.27***	-0.30***	0.18***	-0.40***	0.09***	0.08***	0.21***	-0.34***	0.25***	-0.34***	0.40***	-0.25***	0.44***	0.46***	0.43***	-0.34***	0.36***	-0.33***	0.02	0.26***	0.30***	-0.09***	0.32***	-0.11***	-0.14***	0.29***	-0.11***	-0.01	-0.29***	0.28***	-0.25***
Domestic private health expenditure per capita (current US$)	0.76***	-0.63***	-0.72***	0.43***	0.52***	-0.09***	0.53***	0.66***	-0.21***	1.00***	0.94***	0.44***	-0.76***	0.50***	0.73***	-0.14***	-0.69***	0.69***	0.75***	-0.22***	0.87***	-0.06***	0.43***	-0.62***	0.75***	-0.04*	0.78***	-0.67***	0.64***	-0.77***	-0.75***	-0.77***	0.75***	-0.68***	0.76***	0.09***	-0.47***	0.00	0.33***	-0.63***	0.36***	-0.05**	-0.69***	0.09***	0.17***	0.69***	-0.54***	0.50***
Domestic private health expenditure per capita, PPP (current international $)	0.76***	-0.62***	-0.71***	0.41***	0.55***	-0.09***	0.43***	0.57***	-0.09***	0.94***	1.00***	0.41***	-0.72***	0.49***	0.68***	-0.16***	-0.68***	0.67***	0.69***	-0.17***	0.80***	-0.02	0.45***	-0.58***	0.74***	0.01	0.74***	-0.62***	0.62***	-0.74***	-0.72***	-0.74***	0.72***	-0.67***	0.74***	0.08***	-0.44***	0.06***	0.35***	-0.61***	0.36***	-0.07***	-0.66***	0.06***	0.17***	0.66***	-0.51***	0.46***
Employers, total (% of total employment) (modeled ILO estimate)	0.40***	-0.32***	-0.38***	0.21***	0.24***	-0.25***	0.25***	0.35***	-0.03	0.44***	0.41***	1.00***	-0.46***	0.38***	0.46***	-0.28***	-0.39***	0.28***	0.44***	-0.09***	0.41***	0.02	0.21***	-0.34***	0.29***	-0.02	0.45***	-0.42***	0.17***	-0.40***	-0.38***	-0.40***	0.38***	-0.33***	0.42***	0.08***	-0.26***	0.02	0.25***	-0.32***	0.19***	-0.21***	-0.39***	0.09***	0.35***	0.39***	-0.32***	0.21***
Employment in agriculture (% of total employment) (modeled ILO estimate)	-0.80***	0.72***	0.73***	-0.43***	-0.41***	0.18***	-0.62***	-0.65***	0.39***	-0.76***	-0.72***	-0.46***	1.00***	-0.61***	-0.95***	0.26***	0.70***	-0.63***	-0.79***	0.24***	-0.85***	0.06***	-0.24***	0.64***	-0.69***	0.25***	-0.80***	0.75***	-0.52***	0.82***	0.80***	0.82***	-0.81***	0.73***	-0.82***	-0.15***	0.51***	0.21***	-0.34***	0.71***	-0.20***	0.17***	0.78***	-0.06***	-0.23***	-0.78***	0.62***	-0.35***
Employment in industry (% of total employment) (modeled ILO estimate)	0.62***	-0.60***	-0.63***	0.23***	0.24***	-0.15***	0.44***	0.45***	-0.20***	0.50***	0.49***	0.38***	-0.61***	1.00***	0.40***	-0.35***	-0.61***	0.38***	0.60***	-0.05**	0.55***	0.13***	0.34***	-0.37***	0.41***	-0.01	0.57***	-0.62***	0.35***	-0.60***	-0.59***	-0.60***	0.61***	-0.57***	0.63***	0.19***	-0.53***	0.06***	0.33***	-0.56***	0.08***	-0.33***	-0.44***	0.13***	0.22***	0.44***	-0.52***	0.13***
Employment in services (% of total employment) (modeled ILO estimate)	0.72***	-0.61***	-0.64***	0.44***	0.41***	-0.20***	0.58***	0.62***	-0.37***	0.73***	0.68***	0.46***	-0.95***	0.40***	1.00***	-0.24***	-0.62***	0.60***	0.72***	-0.27***	0.80***	-0.11***	0.17***	-0.62***	0.67***	-0.25***	0.74***	-0.66***	0.49***	-0.76***	-0.74***	-0.76***	0.73***	-0.64***	0.73***	0.07***	-0.44***	-0.25***	0.33***	-0.67***	0.20***	-0.11***	-0.76***	0.05**	0.25***	0.76***	-0.57***	0.38***
Employment to population ratio, 15+, total (%) (modeled ILO estimate)	-0.18***	0.19***	0.16***	-0.09***	-0.14***	-0.00	-0.10***	-0.15***	-0.01	-0.14***	-0.16***	-0.28***	0.26***	-0.35***	-0.24***	1.00***	0.16***	-0.06***	-0.19***	0.08***	-0.10***	-0.02	0.07***	0.13***	-0.08***	0.13***	-0.09***	0.20***	-0.06***	0.12***	0.09***	0.13***	-0.18***	0.18***	-0.20***	-0.11***	0.24***	0.13***	-0.17***	0.21***	0.03*	0.53***	0.14***	0.01	-0.72***	-0.14***	0.30***	0.11***
Fertility rate, total (births per woman)	-0.81***	0.80***	0.98***	-0.36***	-0.39***	0.02	-0.55***	-0.59***	0.27***	-0.69***	-0.68***	-0.39***	0.70***	-0.61***	-0.62***	0.16***	1.00***	-0.60***	-0.81***	0.09***	-0.73***	-0.19***	-0.33***	0.51***	-0.63***	0.14***	-0.82***	0.78***	-0.51***	0.85***	0.82***	0.85***	-0.79***	0.75***	-0.78***	-0.25***	0.79***	0.04*	-0.35***	0.69***	-0.26***	0.01	0.56***	-0.16***	-0.20***	-0.56***	0.76***	-0.48***
Fixed broadband subscriptions (per 100 people)	0.65***	-0.57***	-0.64***	0.43***	0.40***	-0.03	0.45***	0.53***	-0.27***	0.69***	0.67***	0.28***	-0.63***	0.38***	0.60***	-0.06***	-0.60***	1.00***	0.58***	-0.22***	0.72***	-0.06***	0.37***	-0.53***	0.80***	-0.04*	0.68***	-0.55***	0.72***	-0.69***	-0.67***	-0.69***	0.64***	-0.59***	0.63***	0.12***	-0.46***	0.01	0.23***	-0.56***	0.38***	0.04*	-0.51***	-0.01	0.06***	0.51***	-0.50***	0.53***
Fixed telephone subscriptions (per 100 people)	0.81***	-0.73***	-0.83***	0.41***	0.41***	-0.07***	0.57***	0.63***	-0.30***	0.75***	0.69***	0.44***	-0.79***	0.60***	0.72***	-0.19***	-0.81***	0.58***	1.00***	-0.13***	0.80***	0.09***	0.30***	-0.64***	0.56***	-0.15***	0.81***	-0.81***	0.40***	-0.83***	-0.81***	-0.83***	0.81***	-0.75***	0.82***	0.15***	-0.65***	-0.10***	0.38***	-0.67***	0.19***	-0.09***	-0.66***	0.13***	0.20***	0.66***	-0.71***	0.40***
GDP growth (annual %)	-0.14***	0.09***	0.12***	-0.14***	-0.23***	0.01	-0.18***	-0.26***	0.18***	-0.22***	-0.17***	-0.09***	0.24***	-0.05**	-0.27***	0.08***	0.09***	-0.22***	-0.13***	1.00***	-0.23***	0.91***	-0.00	0.19***	-0.28***	0.10***	-0.18***	0.18***	-0.20***	0.20***	0.20***	0.19***	-0.19***	0.15***	-0.18***	0.01	0.14***	0.12***	-0.08***	0.18***	-0.10***	-0.01	0.20***	-0.01	-0.12***	-0.20***	0.20***	-0.12***
GDP per capita (current US$)	0.82***	-0.73***	-0.78***	0.44***	0.40***	-0.15***	0.64***	0.65***	-0.40***	0.87***	0.80***	0.41***	-0.85***	0.55***	0.80***	-0.10***	-0.73***	0.72***	0.80***	-0.23***	1.00***	-0.05**	0.39***	-0.66***	0.79***	-0.13***	0.85***	-0.74***	0.66***	-0.86***	-0.85***	-0.86***	0.83***	-0.75***	0.83***	0.09***	-0.52***	-0.12***	0.35***	-0.69***	0.31***	-0.02	-0.74***	0.08***	0.13***	0.74***	-0.59***	0.49***
GDP per capita growth (annual %)	0.06***	-0.12***	-0.16***	-0.03*	-0.08***	0.07***	-0.04*	-0.07***	0.09***	-0.06***	-0.02	0.02	0.06***	0.13***	-0.11***	-0.02	-0.19***	-0.06***	0.09***	0.91***	-0.05**	1.00***	0.04**	0.07***	-0.13***	0.03*	0.02	-0.03*	-0.09***	-0.03	-0.02	-0.03	0.01	-0.04*	0.02	0.09***	-0.21***	0.07***	0.01	-0.02	-0.04*	-0.01	0.08***	0.04**	-0.02	-0.08***	-0.13***	0.02
GNI (current US$)	0.30***	-0.29***	-0.34***	0.18***	0.15***	-0.01	0.16***	0.21***	0.08***	0.43***	0.45***	0.21***	-0.24***	0.34***	0.17***	0.07***	-0.33***	0.37***	0.30***	-0.00	0.39***	0.04**	1.00***	-0.19***	0.34***	0.73***	0.38***	-0.21***	0.30***	-0.28***	-0.27***	-0.28***	0.26***	-0.22***	0.27***	-0.04*	-0.14***	0.83***	0.13***	-0.17***	0.31***	-0.07***	-0.34***	-0.03	-0.05**	0.34***	-0.09***	0.32***
Incidence of tuberculosis (per 100,000 people)	-0.65***	0.53***	0.55***	-0.36***	-0.32***	0.18***	-0.43***	-0.47***	0.21***	-0.62***	-0.58***	-0.34***	0.64***	-0.37***	-0.62***	0.13***	0.51***	-0.53***	-0.64***	0.19***	-0.66***	0.07***	-0.19***	1.00***	-0.53***	0.21***	-0.69***	0.58***	-0.37***	0.67***	0.65***	0.67***	-0.65***	0.60***	-0.68***	-0.15***	0.36***	0.16***	-0.24***	0.56***	-0.19***	0.17***	0.49***	-0.03	-0.11***	-0.49***	0.46***	-0.40***
Individuals using the Internet (% of population)	0.73***	-0.63***	-0.67***	0.43***	0.44***	-0.14***	0.51***	0.57***	-0.34***	0.75***	0.74***	0.29***	-0.69***	0.41***	0.67***	-0.08***	-0.63***	0.80***	0.56***	-0.28***	0.79***	-0.13***	0.34***	-0.53***	1.00***	-0.12***	0.73***	-0.60***	0.85***	-0.75***	-0.74***	-0.75***	0.69***	-0.65***	0.69***	0.15***	-0.44***	-0.06***	0.22***	-0.64***	0.44***	0.04**	-0.59***	0.01	0.06***	0.59***	-0.49***	0.54***
Land area (sq. km)	-0.20***	0.18***	0.15***	-0.05**	-0.07***	0.12***	-0.15***	-0.11***	0.25***	-0.04*	0.01	-0.02	0.25***	-0.01	-0.25***	0.13***	0.14***	-0.04*	-0.15***	0.10***	-0.13***	0.03*	0.73***	0.21***	-0.12***	1.00***	-0.16***	0.25***	-0.08***	0.24***	0.24***	0.25***	-0.26***	0.26***	-0.22***	-0.49***	0.18***	0.88***	0.01	0.22***	0.14***	-0.01	0.03	-0.07***	-0.05**	-0.03	0.24***	0.06***
Life expectancy at birth, total (years)	0.87***	-0.82***	-0.85***	0.44***	0.42***	-0.32***	0.61***	0.65***	-0.34***	0.78***	0.74***	0.45***	-0.80***	0.57***	0.74***	-0.09***	-0.82***	0.68***	0.81***	-0.18***	0.85***	0.02	0.38***	-0.69***	0.73***	-0.16***	1.00***	-0.84***	0.59***	-0.94***	-0.92***	-0.94***	0.85***	-0.78***	0.87***	0.24***	-0.56***	-0.05**	0.34***	-0.70***	0.30***	-0.12***	-0.68***	0.14***	0.08***	0.68***	-0.60***	0.45***
Maternal mortality ratio (modeled estimate, per 100,000 live births)	-0.84***	0.79***	0.80***	-0.37***	-0.38***	0.20***	-0.63***	-0.66***	0.40***	-0.67***	-0.62***	-0.42***	0.75***	-0.62***	-0.66***	0.20***	0.78***	-0.55***	-0.81***	0.18***	-0.74***	-0.03*	-0.21***	0.58***	-0.60***	0.25***	-0.84***	1.00***	-0.47***	0.87***	0.86***	0.87***	-0.80***	0.81***	-0.85***	-0.20***	0.60***	0.18***	-0.37***	0.70***	-0.19***	0.07***	0.63***	-0.13***	-0.15***	-0.63***	0.65***	-0.37***
Mobile cellular subscriptions (per 100 people)	0.58***	-0.49***	-0.53***	0.39***	0.32***	-0.12***	0.38***	0.42***	-0.25***	0.64***	0.62***	0.17***	-0.52***	0.35***	0.49***	-0.06***	-0.51***	0.72***	0.40***	-0.20***	0.66***	-0.09***	0.30***	-0.37***	0.85***	-0.08***	0.59***	-0.47***	1.00***	-0.62***	-0.60***	-0.62***	0.56***	-0.52***	0.54***	0.14***	-0.34***	-0.03	0.15***	-0.51***	0.41***	0.03	-0.45***	0.03*	0.02	0.45***	-0.36***	0.47***
Mortality rate, infant (per 1,000 live births)	-0.88***	0.84***	0.89***	-0.42***	-0.46***	0.18***	-0.67***	-0.70***	0.44***	-0.77***	-0.74***	-0.40***	0.82***	-0.60***	-0.76***	0.12***	0.85***	-0.69***	-0.83***	0.20***	-0.86***	-0.03	-0.28***	0.67***	-0.75***	0.24***	-0.94***	0.87***	-0.62***	1.00***	0.99***	1.00***	-0.87***	0.85***	-0.89***	-0.21***	0.64***	0.16***	-0.34***	0.77***	-0.31***	0.04*	0.69***	-0.12***	-0.11***	-0.69***	0.69***	-0.49***
Mortality rate, neonatal (per 1,000 live births)	-0.86***	0.82***	0.86***	-0.41***	-0.46***	0.16***	-0.67***	-0.70***	0.46***	-0.75***	-0.72***	-0.38***	0.80***	-0.59***	-0.74***	0.09***	0.82***	-0.67***	-0.81***	0.20***	-0.85***	-0.02	-0.27***	0.65***	-0.74***	0.24***	-0.92***	0.86***	-0.60***	0.99***	1.00***	0.98***	-0.85***	0.84***	-0.88***	-0.18***	0.62***	0.17***	-0.36***	0.75***	-0.29***	-0.00	0.68***	-0.14***	-0.08***	-0.68***	0.68***	-0.49***
Mortality rate, under-5 (per 1,000 live births)	-0.89***	0.84***	0.89***	-0.43***	-0.46***	0.18***	-0.66***	-0.69***	0.43***	-0.77***	-0.74***	-0.40***	0.82***	-0.60***	-0.76***	0.13***	0.85***	-0.69***	-0.83***	0.19***	-0.86***	-0.03	-0.28***	0.67***	-0.75***	0.25***	-0.94***	0.87***	-0.62***	1.00***	0.98***	1.00***	-0.88***	0.85***	-0.90***	-0.21***	0.65***	0.17***	-0.34***	0.77***	-0.30***	0.04**	0.69***	-0.12***	-0.11***	-0.69***	0.70***	-0.49***
People using at least basic drinking water services (% of population)	0.87***	-0.77***	-0.82***	0.45***	0.40***	-0.18***	0.60***	0.62***	-0.34***	0.75***	0.72***	0.38***	-0.81***	0.61***	0.73***	-0.18***	-0.79***	0.64***	0.81***	-0.19***	0.83***	0.01	0.26***	-0.65***	0.69***	-0.26***	0.85***	-0.80***	0.56***	-0.87***	-0.85***	-0.88***	1.00***	-0.83***	0.89***	0.25***	-0.59***	-0.18***	0.37***	-0.71***	0.23***	-0.12***	-0.70***	0.10***	0.13***	0.70***	-0.65***	0.39***
People practicing open defecation (% of population)	-0.85***	0.78***	0.79***	-0.35***	-0.39***	0.08***	-0.56***	-0.57***	0.36***	-0.68***	-0.67***	-0.33***	0.73***	-0.57***	-0.64***	0.18***	0.75***	-0.59***	-0.75***	0.15***	-0.75***	-0.04*	-0.22***	0.60***	-0.65***	0.26***	-0.78***	0.81***	-0.52***	0.85***	0.84***	0.85***	-0.83***	1.00***	-0.89***	-0.19***	0.57***	0.17***	-0.41***	0.71***	-0.23***	0.02	0.62***	-0.05**	-0.11***	-0.62***	0.65***	-0.38***
People using at least basic sanitation services (% of population)	0.91***	-0.83***	-0.82***	0.40***	0.40***	-0.21***	0.59***	0.62***	-0.33***	0.76***	0.74***	0.42***	-0.82***	0.63***	0.73***	-0.20***	-0.78***	0.63***	0.82***	-0.18***	0.83***	0.02	0.27***	-0.68***	0.69***	-0.22***	0.87***	-0.85***	0.54***	-0.89***	-0.88***	-0.90***	0.89***	-0.89***	1.00***	0.20***	-0.58***	-0.15***	0.41***	-0.72***	0.24***	-0.15***	-0.70***	0.06***	0.16***	0.70***	-0.66***	0.38***
Population density (people per sq. km of land area)	0.22***	-0.25***	-0.24***	0.10***	0.05**	-0.11***	-0.01	0.02	0.02	0.09***	0.08***	0.08***	-0.15***	0.19***	0.07***	-0.11***	-0.25***	0.12***	0.15***	0.01	0.09***	0.09***	-0.04*	-0.15***	0.15***	-0.49***	0.24***	-0.20***	0.14***	-0.21***	-0.18***	-0.21***	0.25***	-0.19***	0.20***	1.00***	-0.22***	-0.09***	-0.11***	-0.14***	-0.01	-0.12***	0.04*	0.06***	-0.06***	-0.04*	-0.15***	-0.02
Population growth (annual %)	-0.59***	0.61***	0.81***	-0.29***	-0.40***	-0.18***	-0.43***	-0.53***	0.26***	-0.47***	-0.44***	-0.26***	0.51***	-0.53***	-0.44***	0.24***	0.79***	-0.46***	-0.65***	0.14***	-0.52***	-0.21***	-0.14***	0.36***	-0.44***	0.18***	-0.56***	0.60***	-0.34***	0.64***	0.62***	0.65***	-0.59***	0.57***	-0.58***	-0.22***	1.00***	0.11***	-0.30***	0.60***	-0.19***	-0.01	0.34***	-0.17***	-0.25***	-0.34***	0.90***	-0.41***
Population, total	-0.12***	0.09***	0.05**	-0.01	-0.05**	0.08***	-0.18***	-0.12***	0.30***	0.00	0.06***	0.02	0.21***	0.06***	-0.25***	0.13***	0.04*	0.01	-0.10***	0.12***	-0.12***	0.07***	0.83***	0.16***	-0.06***	0.88***	-0.05**	0.18***	-0.03	0.16***	0.17***	0.17***	-0.18***	0.17***	-0.15***	-0.09***	0.11***	1.00***	-0.04*	0.18***	0.17***	-0.06***	0.04*	-0.04*	-0.12***	-0.04*	0.20***	0.08***
Prevalence of overweight (modeled estimate, % of children under 5)	0.37***	-0.32***	-0.35***	0.16***	0.17***	-0.10***	0.24***	0.26***	-0.09***	0.33***	0.35***	0.25***	-0.34***	0.33***	0.33***	-0.17***	-0.35***	0.23***	0.38***	-0.08***	0.35***	0.01	0.13***	-0.24***	0.22***	0.01	0.34***	-0.37***	0.15***	-0.34***	-0.36***	-0.34***	0.37***	-0.41***	0.41***	-0.11***	-0.30***	-0.04*	1.00***	-0.38***	0.04*	-0.09***	-0.34***	0.10***	0.28***	0.34***	-0.37***	0.09***
Prevalence of stunting, height for age (modeled estimate, % of children under 5)	-0.73***	0.63***	0.71***	-0.34***	-0.34***	0.11***	-0.54***	-0.56***	0.32***	-0.63***	-0.61***	-0.32***	0.71***	-0.56***	-0.67***	0.21***	0.69***	-0.56***	-0.67***	0.18***	-0.69***	-0.02	-0.17***	0.56***	-0.64***	0.22***	-0.70***	0.70***	-0.51***	0.77***	0.75***	0.77***	-0.71***	0.71***	-0.72***	-0.14***	0.60***	0.18***	-0.38***	1.00***	-0.23***	0.05**	0.60***	-0.10***	-0.21***	-0.60***	0.64***	-0.39***
Proportion of seats held by women in national parliaments (%)	0.24***	-0.20***	-0.27***	0.19***	0.31***	0.11***	0.16***	0.27***	-0.11***	0.36***	0.36***	0.19***	-0.20***	0.08***	0.20***	0.03*	-0.26***	0.38***	0.19***	-0.10***	0.31***	-0.04*	0.31***	-0.19***	0.44***	0.14***	0.30***	-0.19***	0.41***	-0.31***	-0.29***	-0.30***	0.23***	-0.23***	0.24***	-0.01	-0.19***	0.17***	0.04*	-0.23***	1.00***	0.21***	-0.21***	0.05***	0.03	0.21***	-0.18***	0.50***
Ratio of female to male labor force participation rate (%) (modeled ILO estimate)	-0.11***	0.05**	0.01	-0.05**	0.12***	0.44***	-0.00	0.05**	-0.14***	-0.05**	-0.07***	-0.21***	0.17***	-0.33***	-0.11***	0.53***	0.01	0.04*	-0.09***	-0.01	-0.02	-0.01	-0.07***	0.17***	0.04**	-0.01	-0.12***	0.07***	0.03	0.04*	-0.00	0.04**	-0.12***	0.02	-0.15***	-0.12***	-0.01	-0.06***	-0.09***	0.05**	0.21***	1.00***	0.12***	0.02	-0.26***	-0.12***	0.06***	0.31***
Rural population (% of total population)	-0.70***	0.56***	0.60***	-0.41***	-0.35***	0.18***	-0.52***	-0.55***	0.29***	-0.69***	-0.66***	-0.39***	0.78***	-0.44***	-0.76***	0.14***	0.56***	-0.51***	-0.66***	0.20***	-0.74***	0.08***	-0.34***	0.49***	-0.59***	0.03	-0.68***	0.63***	-0.45***	0.69***	0.68***	0.69***	-0.70***	0.62***	-0.70***	0.04*	0.34***	0.04*	-0.34***	0.60***	-0.21***	0.12***	1.00***	-0.07***	-0.19***	-1.00***	0.44***	-0.31***
School enrollment, primary (% gross)	0.08***	-0.07***	-0.14***	0.01	0.12***	-0.15***	0.11***	0.14***	-0.11***	0.09***	0.06***	0.09***	-0.06***	0.13***	0.05**	0.01	-0.16***	-0.01	0.13***	-0.01	0.08***	0.04**	-0.03	-0.03	0.01	-0.07***	0.14***	-0.13***	0.03*	-0.12***	-0.14***	-0.12***	0.10***	-0.05**	0.06***	0.06***	-0.17***	-0.04*	0.10***	-0.10***	0.05***	0.02	-0.07***	1.00***	0.03*	0.07***	-0.10***	0.04*
Unemployment, total (% of total labor force) (modeled ILO estimate)	0.14***	-0.11***	-0.17***	0.04*	0.16***	0.05**	0.10***	0.18***	-0.01	0.17***	0.17***	0.35***	-0.23***	0.22***	0.25***	-0.72***	-0.20***	0.06***	0.20***	-0.12***	0.13***	-0.02	-0.05**	-0.11***	0.06***	-0.05**	0.08***	-0.15***	0.02	-0.11***	-0.08***	-0.11***	0.13***	-0.11***	0.16***	-0.06***	-0.25***	-0.12***	0.28***	-0.21***	0.03	-0.26***	-0.19***	0.03*	1.00***	0.19***	-0.29***	0.01
Urban population (% of total population)	0.70***	-0.56***	-0.60***	0.41***	0.35***	-0.18***	0.52***	0.55***	-0.29***	0.69***	0.66***	0.39***	-0.78***	0.44***	0.76***	-0.14***	-0.56***	0.51***	0.66***	-0.20***	0.74***	-0.08***	0.34***	-0.49***	0.59***	-0.03	0.68***	-0.63***	0.45***	-0.69***	-0.68***	-0.69***	0.70***	-0.62***	0.70***	-0.04*	-0.34***	-0.04*	0.34***	-0.60***	0.21***	-0.12***	-1.00***	0.07***	0.19***	1.00***	-0.44***	0.31***
Urban population growth (annual %)	-0.66***	0.61***	0.78***	-0.37***	-0.43***	-0.13***	-0.46***	-0.56***	0.28***	-0.54***	-0.51***	-0.32***	0.62***	-0.52***	-0.57***	0.30***	0.76***	-0.50***	-0.71***	0.20***	-0.59***	-0.13***	-0.09***	0.46***	-0.49***	0.24***	-0.60***	0.65***	-0.36***	0.69***	0.68***	0.70***	-0.65***	0.65***	-0.66***	-0.15***	0.90***	0.20***	-0.37***	0.64***	-0.18***	0.06***	0.44***	-0.10***	-0.29***	-0.44***	1.00***	-0.42***
Women Business and the Law Index Score (scale 1-100)	0.40***	-0.33***	-0.50***	0.33***	0.42***	0.21***	0.34***	0.47***	-0.25***	0.50***	0.46***	0.21***	-0.35***	0.13***	0.38***	0.11***	-0.48***	0.53***	0.40***	-0.12***	0.49***	0.02	0.32***	-0.40***	0.54***	0.06***	0.45***	-0.37***	0.47***	-0.49***	-0.49***	-0.49***	0.39***	-0.38***	0.38***	-0.02	-0.41***	0.08***	0.09***	-0.39***	0.50***	0.31***	-0.31***	0.04*	0.01	0.31***	-0.42***	1.00***
